# Supplementary material for: Dominant Role of Aquaculture Patterns over Seasonal Variations in Controlling Potentially Toxic Elements’ Occurrence and Ecological Risks in Sediments
Source: Toxics. 2026 Jan 10;14(1):65. doi: 10.3390/toxics14010065 (PMC12846250; doi:10.3390/toxics14010065)
Supplement: Supplementary file 1 [file toxics-14-00065-s001.zip]

Archive with 1 entries (1 files):
- toxics-4056772-supplementary.pdf
